# Supplementary material for: Antagonistic Ghd7‐OsNAC42 Complexes Modulate Carbon and Nitrogen Metabolism to Achieves Superior Quality and High Yield in Rice
Source: Adv Sci (Weinh). 2025 Jun 10;12(31):e04163. doi: 10.1002/advs.202504163 (PMC12376526; doi:10.1002/advs.202504163)
Supplement: Supplementary file 2 — Supplementary Table [file ADVS-12-e04163-s001.xlsx]

## Sheet: SM-Data 1
Supplementary Data 1. Protein content of brown rice of three genotypic classes in the subpopulation of 148 plants
Genotypea	No. of plants	Mean±SDb	Range (mg/g)
ZS97 homozygotes	38	124.85±6.95 (A)	107.72-140.61
Heterozygotes	72	113.62±5.43 (B)	106.13-131.19
NYZ homozygotes	38	111.09±5.53 (B)	103.47-128.05
a The genotypes were determined using MRG186 and MRG4499. b A and B indicate ranking by Duncan test at P≤ 0.001. SD, standard deviation of mean.

## Sheet: SM-Data 2
Supplementary Data 2. Grain protein content of near-isogenic lines at different sowing time
Genotypes				n	Sowing time	No. of Days to Heading	Approximate date to start heading and filling	Grain protein content (mg/g)	Yield per plant (g)
ZS97a				20	May 15th, 2023	55.46±2.89 C	July 10th, 2023	117.85±0.86 A
NIL(NYZ)a				20	May 15th, 2023	76.29±1.74 A	August 1st, 2023	112.01±0.65 C
ZS97b				20	June 10th, 2023	53.85±5.21 C	August 3rd, 2023	114.97±0.72 B	26.33±4.43 C
NIL(NYZ)b				20	June 10th, 2023	70.10±5.83 B	August 20th, 2023	110.74±1.03 D	55.41±7.19 A
ZS97c				20	May 25th, 2024	63.42±1.38 C	July 27th, 2024	115.01±1.80 B	19.49±5.28 D
NIL(NYZ)c				20	May 25th, 2024	74.45±0.99 B	August 7th, 2024	111.43±0.85 C	40.56±7.49 B
ZS97d				20	June 15th, 2024	53.27±1.35 D	August 7th, 2024	122.80±2.96 A
NIL(NYZ)d				20	June 15th, 2024	77.67±3.30 A	August 31th, 2024	112.41±1.12 C
The superscript lowercase letters a, b, c and d indicate sowing at different times.
Data are mean ± s.e.m. Letters are ranked by Duncan test at P < 0.01. Different uppercase letters indicate significant difference.

## Sheet: SM-Data 3
Supplementary Data 3. Associated SNPs (phenotypic variance >10%) for protein content of milled rice
Pop.	Chr.	Lead SNPa	P_LMM	P.V (%)	Neighbouring gene (kb)b
all	1	sf0102750839	2.1e-05	11.5
all	1	sf0102342328	0.00014	11.1
XI	2	sf0208082275	1.5e-06	13.6	GluB4 (24.6)
GJ	3	sf0333961211	6.5e-05	26.1
all	3	sf0333953239	4.3e-07	10.1
GJ	4	sf0432665459	0.00058	15	flo-2 (15.4)
GJ	4	sf0403483884	5.1e-06	28.2
all	4	sf0403440970	7.7e-07	10.2
GJ	4	sf0402822747	2.6e-06	25.7
all	4	sf0401329835	1.1e-05	11.5
GJ	6	sf0625501037	8.3e-07	16
GJ	6	sf0618755669	2.3e-05	23.9
GJ	6	sf0612150599	1.8e-06	19.3
GJ	6	sf0611538102	0.00044	16.1
GJ	7	sf0726592352	0.00011	19.6
GJ	7	sf0719814507	1.5e-06	15.4
XI	7	sf0717351224	4.6e-06	17.8
XI	7	sf0714747942	4.9e-07	19.8
XI	7	sf0712842943	5.8e-07	19.6	GBSSII (80.4)
GJ	7	sf0712518597	1.8e-05	20.2
XI	7	sf0709172004	1.4e-07	18.1	Ghd7
XI	7	sf0709171403	1.1e-07	15.4	Ghd7
XI	7	sf0709158944	5.9e-07	19	Ghd7
XI	7	sf0701178892	1.7e-05	15.8
XI	7	sf0700664920	0.00015	14.6
all	9	sf0922931559	4.8e-08	10.4
GJ	9	sf0917868155	0.00033	27.4	ISA3 (0.5)
GJ	11	sf1126698366	9e-07	17.8
GJ	12	sf1225331370	4.4e-07	25.1
GJ	12	sf1208076075	7.6e-05	26.6
GJ	12	sf1204999063	8.1e-06	28.3
GJ	12	sf1202333888	1.8e-07	19.9
a Associated SNPs within 100 kb for the same trait were considered the same locus; Only lead SNPs with P.V (%) more than 10% are shown. b Positive value in bracket means the gene is downstream of the SNP site. Pop, population; Chr, chromosome; P.V (%), proportion of phenotypic variance explained.

## Sheet: SM-Data 4
Supplementary Data 4. Information of 533 rice accessions
ID	Name	Subpopulation (sequence-based)	Allele
C001	Sadu-cho	XI	Ghd7-1
C002	Dom Sufid	Others	Ghd7-2
C003	Gerdeh	GJ	Ghd7-2
C004	Li-Jiang-Xin-Tuan-Hei-Gu	GJ	Ghd7-2
C005	AZUCENA	GJ	Ghd7-2
C006	Shan-Huang Zhan-2	XI	Ghd7-4
C007	Swarna	XI	Ghd7-4
C008	MOROBEREKAN	XI	Ghd7-1
C009	CYPRESS	XI	Ghd7-4
C010	IR64	GJ	Ghd7-2
C011	Tainong67	XI	Ghd7-1
C012	N 22	GJ	Ghd7-2
C013	M202	Aus	Ghd7-2
C014	Dular	GJ	Ghd7-2
C015	Laoguangtou83	Aus	Ghd7-2
C016	Baimaodao	GJ	Ghd7-0a
C017	AnnongwanjingB	GJ	Ghd7-2
C018	Ajiaonante	GJ	Ghd7-0a
C019	Guangluai4hao	XI	Ghd7-0
C020	xiangaizao10	XI	Ghd7-0
C021	Jing7623	XI	Ghd7-0
C022	JinnanteB	XI	Ghd7-0
C023	Funingzipi	GJ	Ghd7-2
C024	zhenshan97B	XI	Ghd7-0
C025	Qingsiai16B	XI	Ghd7-4
C026	Weiguo	GJ	Ghd7-2
C027	Dianrui409B	XI	Ghd7-0
C028	Liaojing287	GJ	Ghd7-2
C029	Huhui628	GJ	Ghd7-2
C030	88B	XI	Ghd7-6
C031	Xianghui91269	XI	Ghd7-4
C032	Longhuamaohu	GJ	Ghd7-2
C033	Lucaihao	XI	Ghd7-0
C034	Zhonglouyihao1	GJ	Ghd7-2
C035	Yelicanghua	GJ	Ghd7-2
C036	Shufeng101	XI	Ghd7-7
C037	Chengduai3hao	XI	Ghd7-4
C038	Sankecui	XI	Ghd7-0
C039	Gongju73	XI	Ghd7-4
C040	Jiabala	XI	Ghd7-4
C041	Taishannuo	XI	Ghd7-4
C042	Guichao2hao	XI	Ghd7-4
C043	Huke3hao	XI	Ghd7-1
C044	Teqingxuanhui	XI	Ghd7-4
C045	Huangsiguizhan	XI	Ghd7-1
C046	Xiangwanxian3hao	XI	Ghd7-1
C047	Taizhong65hao	XI	Ghd7-4
C048	Zaoshunonghu6	GJ	Ghd7-2
C049	Jinyou1hao	XI	Ghd7-1
C050	Chengnongshuijing	XI	Ghd7-1
C051	PeiC122	Others	Ghd7-2
C052	Guihuahuang	GJ	Ghd7-2
C053	Momi	XI	Ghd7-1
C054	Xiushui115	GJ	Ghd7-2
C055	Sanbaili	XI	Ghd7-1
C056	Jindao1hao	GJ	Ghd7-2
C057	Dandongludao	GJ	Ghd7-2
C058	Liusha1hao	XI	Ghd7-4
C059	Bawangbian1	XI	Ghd7-4
C060	Dongtingwanxian	XI	ND
C061	Yangdao2hao	XI	Ghd7-4
C062	Zhengdao5hao	XI	Ghd7-1
C063	Jing87-304	GJ	ND
C064	Sugeng2hao	GJ	ND
C065	Hongwan1hao	XI	Ghd7-1
C066	Liushizao	XI	Ghd7-1
C067	Muxiqiu	GJ	Ghd7-2
C068	Taizhongxianxuan2	XI	Ghd7-1
C069	Dangyu5hao	XI	Ghd7-1
C070	Youmangzaojing	GJ	Ghd7-2
C071	Laohuzhong	GJ	Ghd7-2
C072	Nantehao	XI	Ghd7-1
C073	Esiniu	XI	Ghd7-1
C074	cunsanli	GJ	Ghd7-2
C075	Huangkezaonian	GJ	Ghd7-2
C076	Nantiangangjiu	XI	Ghd7-1
C077	Benbanggu	XI	Ghd7-1
C078	Qitoubaigu	XI	Ghd7-1
C079	Muguanuo	GJ	ND
C080	Hanmadao	XI	Ghd7-4
C081	Heidu4	XI	Ghd7-1
C082	Gaoyangdiandao	GJ	Ghd7-2
C083	chikenuo	GJ	Ghd7-2
C084	Haobuka	GJ	Ghd7-2
C085	Shanjiugu	GJ	Ghd7-2
C086	Fanhaopi	Aus	Ghd7-2
C087	Lixinjing	GJ	Ghd7-2
C088	Baigedao	XI	Ghd7-1
C089	Tieganwu	GJ	Ghd7-2
C090	Sanlicun	XI	Ghd7-1
C091	Meihuanuo	XI	Ghd7-4
C092	Lamujia	XI	Ghd7-4
C093	Magunuo	GJ	ND
C094	Menjiagao1	XI	Ghd7-1
C095	Xiaohonggu	XI	Ghd7-1
C096	Jinxibai	XI	Ghd7-5
C097	Jinbaoyin	XI	Ghd7-1
C098	Hongainuo	XI	Ghd7-5
C099	Aizaizhan	XI	Ghd7-5
C100	Dongtingwanxian	XI	Ghd7-1
C101	Babaili	GJ	ND
C102	Qiyuexian	XI	Ghd7-5
C103	Yuyannuo	GJ	ND
C104	Mamagu	XI	Ghd7-4
C105	Qingke	XI	ND
C106	Hongkezhenuo	GJ	ND
C107	Mowanggunei	XI	Ghd7-1
C108	Honggu	XI	Ghd7-4
C109	Zimi	XI	Ghd7-1
C110	Xianggu	XI	Ghd7-4
C111	Ximaxian	GJ	Ghd7-2
C112	Jinnante43B	XI	Ghd7-0
C113	Xiangzaoxian7hao	XI	Ghd7-0
C114	80B	XI	Ghd7-0
C115	Baoxie123B	XI	Ghd7-1
C116	LimingB	GJ	Ghd7-2
C117	Jiangnongzao1hao	XI	Ghd7-0
C118	Gu154	XI	Ghd7-1
C119	Ninghui21	GJ	Ghd7-1
C120	Shuiyuan300li	GJ	ND
C121	XiangaiB	XI	Ghd7-1
C122	Aituogu151	XI	Ghd7-4
C123	Taidongludao	GJ	Ghd7-2
C124	menjiading2	XI	Ghd7-1
C125	Jiefangxian	XI	Ghd7-1
C126	Hongqi5hao		Ghd7-2
C127	Baikehualuo	XI	Ghd7-4
C128	Liuyezhan	XI	Ghd7-4
C129	Aihechi	XI	ND
C130	Xiangnuo	GJ	Ghd7-2
C131	Xuanenchangtan	XI	Ghd7-1
C132	Jinzhinuo	XI	Ghd7-4
C133	Laohongdao	GJ	Ghd7-2
C134	Wuzidui	GJ	ND
C135	Xibaizhan	XI	Ghd7-4
C136	Zegu	XI	Ghd7-1
C137	Cungunuo	GJ	Ghd7-2
C138	Lengshuigu	GJ	Ghd7-2
C139	Banjiemang	XI	Ghd7-0
C140	Wuzuhonggu	XI	Ghd7-1
C141	Nanganggu	XI	Ghd7-1
C142	Mowanggunei	XI	Ghd7-1
C143	Qitougu	XI	Ghd7-4
C144	Huangpinuo	GJ	ND
C145	ZS97	XI	Ghd7-0
C146	Nipponbare	GJ	Ghd7-2
C147	MH63	XI	Ghd7-1
C148	9311	XI	Ghd7-1
C149	Zhonghua11	GJ	Ghd7-2
C150	Balila	GJ	Ghd7-2
C151	Nanjing11	XI	Ghd7-4
C152	02428	GJ	Ghd7-2
C153	IRAT109	GJ	Ghd7-2
C154	Heigeng2hao	GJ	ND
C155	Erjiunan1hao	XI	Ghd7-0
C156	ChaoyangyihaoB	XI	Ghd7-0
C157	L301B	XI	Ghd7-0
C158	Guangluai15	XI	Ghd7-0
C159	ZhuzhenB	XI	Ghd7-0
C160	Baoxie-7B	XI	ND
C161	Gzhenshan97B	XI	Ghd7-0
C162	Nanxiongzaoyou	XI	Ghd7-1
C163	Zaoshuxianghei	XI	Ghd7-1
C164	IR661-1	XI	Ghd7-1
C165	Nanjing11	XI	Ghd7-4
C166	Gui630	XI	ND
C167	76--1	XI	Ghd7-4
C168	Xugunuo	XI	Ghd7-4
C169	Taizhongzailai1	XI	Ghd7-4
C170	Xiangwanxian1hao	XI	Ghd7-1
C171	Xingguo	GJ	Ghd7-2
C172	Zhonghua8hao	GJ	ND
C173	Aimakang	XI	Ghd7-4
C174	JWR221	XI	Ghd7-1
C175	Zhengxian232	XI	Ghd7-4
C176	Chenwan3hao	XI	Ghd7-4
C177	Maguzi	GJ	Ghd7-2
C178	Aimi	XI	Ghd7-1
C179	Haobayong1	GJ	Ghd7-2
C180	Wanlixian	XI	Ghd7-4
C181	Feidongtangdao	GJ	Ghd7-2
C182	Hengxianliangchun	XI	Ghd7-4
C183	Leihuozhan	XI	Ghd7-4
C184	Baikezaohe	XI	Ghd7-10
C185	Haomake(K)	GJ	Ghd7-2
C186	San**qishi	GJ	Ghd7-2
C187	Niankenuo	GJ	Ghd7-2
C188	Yangkenuo	GJ	Ghd7-2
C189	Putaohuang	GJ	Ghd7-2
C190	Xiangdao	XI	Ghd7-1
C191	Younian	XI	Ghd7-1
C192	Wukezhan	XI	Ghd7-1
C193	Zhongnong4hao	XI	Ghd7-4
C194	Minbeiwanxian	XI	ND
C195	Hongmisandan	GJ	Ghd7-2
C196	Yuyannuo	GJ	Ghd7-2
C197	Maweinian	XI	Ghd7-4
C198	Zinuo	XI	Ghd7-1
C199	Beizinuo	XI	ND
C200	Biwusheng	XI	Ghd7-1
C201	Yizhixiang	XI	Ghd7-1
C202	Xiaobaimi	XI	Ghd7-1
C203	Zaoxian240	XI	Ghd7-0
W001	Mayang Khang	XI	Ghd7-1
W002	E B Gopher	GJ	Ghd7-2
W003	C 5560	GJ	Ghd7-2
W004	Quinimpol	GJ	Ghd7-2
W005	TAICHU MOCHI 59	GJ	Ghd7-2
W006	WC 2811	GJ	Ghd7-2
W007	Criollo Chivacoa 2	GJ	Ghd7-2
W008	Secano do Brazil	GJ	Ghd7-2
W009	BERLIN	XI	Ghd7-1
W010	Sel. No. 388	GJ	Ghd7-2
W011	SHIMIZU MOCHI	GJ	ND
W012	KRASNODARSKIJ 424	GJ	Ghd7-0a
W013	Pergonil 15	GJ	Ghd7-2
W014	Red Khosha Cerma	Others	Ghd7-2
W015	Safut Khosha	Aus	Ghd7-1
W016	NORIN 11	GJ	ND
W017	R 75	GJ	Ghd7-2
W018	UZ ROSZ M38	GJ	Ghd7-2
W019	H57-3-1	GJ	Ghd7-2
W020	IARI 6626	Aus	Ghd7-2
W021	Khao Luang	GJ	Ghd7-2
W022	C 8429	GJ	Ghd7-2
W023	Warrangal Culture 1252	XI	Ghd7-1
W024	Padi Pohon Batu	GJ	Ghd7-2
W025	NC 1/536	Aus	Ghd7-2
W026	Won Son Zo No. 11	XI	Ghd7-4
W027	Chacareiro Uruguay	GJ	Ghd7-2
W028	Doble Carolina	Aus	Ghd7-2
W029	Ai Chueh Ta Pai Ku	XI	Ghd7-1
W030	Thang 10	XI	Ghd7-1
W031	Sipirasikkam	XI	Ghd7-4
W032	TJ	XI	Ghd7-4
W033	PD 46	XI	Ghd7-4
W034	PATNAI 6	Aus	Ghd7-1
W035	K8C-263-3	XI	Ghd7-4
W036	Chun 118-33	XI	Ghd7-1
W037	Manga Kely 694	Others	Ghd7-1
W038	BLUE STICK	GJ	Ghd7-2
W039	Nam Dawk Mai	XI	Ghd7-4
W040	INIAP 7	XI	Ghd7-1
W041	Onu B	GJ	Ghd7-2
W042	Red	Others	Ghd7-1
W043	Dichroa Alef Uslkij	XI	Ghd7-1
W044	BKN 6987-68-14	XI	Ghd7-1
W045	KUBANETS 508	GJ	Ghd7-2
W046	IR 9660-48-1-1-2	XI	Ghd7-1
W047	Jumli dhan	GJ	Ghd7-2
W048	N-2703	Aus	Ghd7-1
W049	PHUDUGEY	Aus	Ghd7-2
W050	Ak Tokhum	Others	Ghd7-2
W051	RP2151-173-1-8	XI	Ghd7-1
W052	HB-6-2	GJ	ND
W053	GPNO 1106	GJ	Ghd7-2
W054	Toga	XI	Ghd7-1
W055	Ragasu	Others	Ghd7-2
W056	Tamanishiki	GJ	Ghd7-2
W057	Grassy	GJ	Ghd7-2
W058	Kao Chio Lin Chou	XI	Ghd7-1
W059	Niwahutaw Mochi	GJ	Ghd7-2
W060	Somewake	GJ	Ghd7-2
W061	Ardito	GJ	Ghd7-2
W062	NANTON NO. 131	GJ	Ghd7-6
W063	Vary Tarva Osla	GJ	Ghd7-2
W064	CSORNUJ	GJ	Ghd7-2
W065	R 67	GJ	Ghd7-2
W066	IR 238	XI	Ghd7-1
W067	Mitak	GJ	Ghd7-2
W068	Gazan	GJ	Ghd7-2
W069	99216	Aus	Ghd7-2
W070	Shui Ya Jien	XI	Ghd7-1
W071	AKP 4	XI	Ghd7-1
W072	SORNAVARI	Aus	Ghd7-1
W073	IR 2061-214-2-3	XI	Ghd7-1
W074	TAINUNG 45	XI	Ghd7-1
W075	Sapundali Local	XI	Ghd7-1
W076	Tauli	Aus	Ghd7-2
W077	79	Others	Ghd7-2
W078	B805D-MR-16-8-3	XI	Ghd7-1
W079	A 152	Others	Ghd7-1
W080	UZ ROS 59	XI	Ghd7-4
W081	Gasym Hany	Others	Ghd7-2
W082	Celiaj	GJ	ND
W083	CNTLR80076-44-1-1-1	XI	Ghd7-1
W084	IR 58614-B-B-8-2	XI	Ghd7-1
W085	KECHENGNUO NO. 4	XI	Ghd7-1
W086	4484	XI	Ghd7-1
W087	YOU-I B	XI	Ghd7-0
W088	CHUNJIANGZAO NO. 1	GJ	Ghd7-0
W089	Egyptian Wild Type	XI	Ghd7-1
W090	C.B. II	Aus	Ghd7-2
W091	Gallawa	Aus	Ghd7-7
W092	Karayal	Aus	Ghd7-2
W093	Srav Prapay	XI	Ghd7-1
W094	Nang Bang Bentre	Aus	Ghd7-2
W095	DJ 24	Aus	Ghd7-2
W096	DJ 102	Aus	ND
W097	Santhi 990	Others	ND
W098	UZ ROS 7-13	Aus	Ghd7-2
W099	SL 22-620	Aus	Ghd7-2
W100	Spin Mere	Aus	Ghd7-2
W101	AMANE	XI	Ghd7-1
W102	Padi Tarab Arab	GJ	Ghd7-2
W103	P 35	Aus	Ghd7-1
W104	CAROLINO 164	Aus	Ghd7-2
W105	HKG 98	Aus	Ghd7-2
W106	Daudzai Field Mix	Aus	Ghd7-1
W107	JP 5	Others	Ghd7-1
W108	Hi Muke	Aus	Ghd7-2
W109	WIR 911	GJ	Ghd7-2
W110	Lua Chua Chan	GJ	Ghd7-2
W111	Sereno	XI	Ghd7-1
W112	ARC 10633	XI	Ghd7-1
W113	Simpor	GJ	Ghd7-2
W114	Heo Trang	XI	Ghd7-6
W115	THAVALU	Aus	Ghd7-1
W116	WC 10253	GJ	Ghd7-2
W117	KRASNODARSKIJ 3352	GJ	Ghd7-0a
W118	EMBRAPA 1200	GJ	ND
W119	WAB462-10-3-1	GJ	Ghd7-2
W120	Bombilla	GJ	Ghd7-2
W121	TCHAMPA	Aus	Ghd7-2
W122	BHIM DHAN	GJ	Ghd7-2
W123	WC 3532	GJ	Ghd7-2
W124	Kin Shan Zim	XI	Ghd7-1
W125	Yong Chal Byo	Others	Ghd7-2
W126	Pan Ju	XI	Ghd7-1
W127	Buphopa	GJ	Ghd7-2
W128	TAINO 38	Others	Ghd7-2
W129	2	Others	Ghd7-2
W130	LUSITANO	GJ	Ghd7-2
W131	IARI 6621	Aus	Ghd7-2
W132	Hsin Hsing Pai Ku	XI	Ghd7-1
W133	TD 70	XI	Ghd7-4
W134	Dara	Aus	Ghd7-2
W135	Shimla Early	Others	Ghd7-1
W136	LA PLATA GENA F.A.	Others	Ghd7-2
W137	CM1, HAIPONG	XI	Ghd7-1
W138	4595	XI	Ghd7-4
W139	A 5	GJ	ND
W140	Ittikulama	Aus	Ghd7-7
W141	DNJ 179	Aus	Ghd7-2
W142	DNJ 121	Aus	Ghd7-2
W143	Jyanak	GJ	Ghd7-2
W144	Ao Chiu 2 Hao	XI	Ghd7-1
W145	GUYANE 1	XI	Ghd7-1
W146	10340	XI	Ghd7-1
W147	BR11	XI	Ghd7-4
W148	BR24	XI	Ghd7-1
W149	93072	XI	Ghd7-4
W150	108S	XI	Ghd7-1
W151	C418	XI	Ghd7-1
W152	CDR22	XI	Ghd7-1
W153	Chenghui448	XI	Ghd7-0
W154	Fengaizhan	XI	Ghd7-4
W155	Gang46B	XI	Ghd7-4
W156	Gumei2hao	XI	Ghd7-4
W157	Huajingxian74	XI	Ghd7-1
W158	M3122	Others	Ghd7-1
W159	R644	XI	Ghd7-1
W160	Shennong265	GJ	Ghd7-2
W161	Y134	XI	Ghd7-1
W162	Yuanjing7	GJ	Ghd7-2
W163	Yuexiangzhan	XI	Ghd7-4
W164	Zaoxian14	XI	Ghd7-0
W165	Zhong413	XI	Ghd7-4
W166	Zhongyouzao81	XI	Ghd7-4
W167	Zihui100	XI	Ghd7-4
W168	Bg90-2	XI	Ghd7-1
W169	IR72	XI	Ghd7-1
W170	PR106	XI	Ghd7-1
W171	TKM9	XI	Ghd7-1
W172	Amo13 (Sana)	XI	Ghd7-1
W173	Khazar	GJ	Ghd7-2
W174	Gayabyeo	XI	Ghd7-1
W175	Iksan438	Others	Ghd7-1
W176	Milyang23	XI	Ghd7-1
W177	MR185	XI	Ghd7-1
W178	Manawthukha	XI	Ghd7-1
W179	Shwe Thwe Yin Hyv	XI	Ghd7-1
W180	Bg300	XI	Ghd7-1
W181	Bg94-1	XI	Ghd7-4
W182	CR203	XI	Ghd7-1
W183	OM997	XI	Ghd7-1
W184	PSB RC 28	XI	Ghd7-1
W185	PSB RC 66	XI	Ghd7-1
W186	TEQING	XI	Ghd7-4
W187	IR68552-55-3-2	XI	Ghd7-4
W188	IR66897B	XI	Ghd7-1
W189	IR58025B	XI	Ghd7-1
W190	Dhan4		Ghd7-1
W191	Pusa (Basmatil)	Others	Ghd7-1
W192	ASD16	Others	Ghd7-1
W193	Dianjing	GJ	Ghd7-2
W194	F6	XI	Ghd7-1
W195	452	XI	Ghd7-4
W196	NAN-29-2		Ghd7-1
W197	Ai-Zi-DAO	XI	Ghd7-1
W198	Babaomi	XI	Ghd7-1
W199	Diantun502	XI	Ghd7-1
W200	Heiheaihui	XI	Ghd7-1
W201	Jiangxisimiao	XI	Ghd7-1
W202	Laohudao	XI	Ghd7-1
W203	Linjintangdao	XI	Ghd7-1
W204	Mengguandamagu	XI	Ghd7-4
W205	Pengshantieganzhan	XI	Ghd7-4
W206	Wumanggaonuo	XI	Ghd7-1
W207	Yunguang8hao	GJ	Ghd7-2
W208	Zhongchao123	GJ	Ghd7-2
W209	Gizal159	GJ	Ghd7-2
W210	Khao Daeng	XI	Ghd7-4
W211	Basmati370	XI	Ghd7-1
W212	Bhavani	XI	Ghd7-1
W213	IR50	XI	Ghd7-1
W214	Jhona349	Aus	Ghd7-2
W215	Karnal Local	Aus	Ghd7-2
W216	Type3	XI	Ghd7-1
W217	IRAT352	XI	Ghd7-1
W218	TB154E-TB-2	XI	Ghd7-1
W219	Domsiah	Others	Ghd7-2
W220	Tarommolai1	Others	Ghd7-2
W221	MR77 (seberang)	XI	Ghd7-1
W222	ir6	XI	Ghd7-1
W223	At354	XI	Ghd7-6
W224	BG304	XI	Ghd7-1
W225	Lemont	GJ	Ghd7-2
W226	M401	GJ	Ghd7-2
W227	OM1706	XI	Ghd7-1
W228	OM1723	XI	Ghd7-1
W229	X21	XI	Ghd7-1
W230	X22	XI	Ghd7-1
W231	X23	XI	Ghd7-1
W232	C71		Ghd7-1
W233	C70	XI	Ghd7-4
W234	Q5	XI	Ghd7-4
W235	Suiyangnian	XI	Ghd7-4
W236	Pokhreli	XI	Ghd7-1
W237	Govnd	XI	Ghd7-1
W238	UPR191-66	XI	Ghd7-1
W239	ASD18	XI	Ghd7-1
W240	TGMS29	XI	Ghd7-1
W241	Phalguna	XI	Ghd7-1
W242	Ajaya	XI	Ghd7-1
W243	Dodda	XI	Ghd7-1
W244	Palung 2	XI	Ghd7-1
W245	TKM6	XI	Ghd7-1
W246	RUSTYLATE/中413	XI	Ghd7-1
W247	Yenfangghu	XI	Ghd7-4
W248	Heimichut	XI	Ghd7-4
W249	Teksichut	GJ	ND
W250	Eiko	GJ	ND
W251	RUBIO	GJ	Ghd7-2
W252	SADRI RICE 1	Others	Ghd7-2
W253	Sereendan Kuning	GJ	Ghd7-2
W254	SAI-BUI-BAO	GJ	Ghd7-2
W255	ZIRI	Others	Ghd7-2
W256	Dacca6	Others	Ghd7-2
W257	Latisai1	GJ	Ghd7-2
W258	Amareles	Others	Ghd7-2
W259	Up15	XI	Ghd7-1
W260	Uz-Rosz 275	GJ	Ghd7-2
W261	Ginga	Others	Ghd7-6
W262	Bintapan	XI	ND
W263	SADAJIRA-19-303	XI	Ghd7-1
W264	CHOROFA	XI	Ghd7-1
W265	La110	XI	Ghd7-1
W266	Yunjiang35	XI	Ghd7-1
W267	Yunhui72	XI	Ghd7-1
W268	Wudadaozhong	XI	Ghd7-4
W269	IR65600-27-1-2-2	XI	Ghd7-1
W270	Yetuozai	XI	Ghd7-1
W271	P59279	XI	Ghd7-0
W272	Tsao wan ching	XI	ND
W273	Anambae ndanggalasi	GJ	Ghd7-2
W274	Er chiu ching	XI	Ghd7-1
W275	Heen goda wee	GJ	Ghd7-2
W276	Pathma wee	XI	Ghd7-1
W277	Lakkhi kajal	Aus	Ghd7-2
W278	Moisdol	Aus	Ghd7-2
W279	Jabor sail	Aus	Ghd7-2
W280	Sada solay	Aus	Ghd7-1
W281	Sholay	GJ	Ghd7-2
W282	Ma ba you zhan	XI	Ghd7-5
W283	Daegujo	GJ	ND
W284	Paikasa	GJ	Ghd7-2
W285	Uwi	GJ	Ghd7-2
W286	Garia	Aus	Ghd7-7
W287	AUS 449	Aus	Ghd7-2
W288	Dourado Precoce	GJ	Ghd7-2
W289	IR 661-1-140-3-117	XI	Ghd7-1
W290	Aichi Asahi	GJ	Ghd7-2
W291	IR 2071-625-1-252	XI	Ghd7-1
W292	Khoia boro	Aus	Ghd7-2
W293	IR 8	XI	Ghd7-1
W294	LABELLE	Others	Ghd7-2
W295	LEBONNET	XI	Ghd7-1
W296	AUS 371	Aus	Ghd7-2
W297	AUS 373	Aus	Ghd7-7
W298	IR 36	XI	Ghd7-1
W299	JAYA	XI	Ghd7-1
W300	NEW BONNET	GJ	Ghd7-2
W301	IR 64	XI	Ghd7-1
W302	KUNTLAN	GJ	Ghd7-6
W303	British Honduras Creole	GJ	Ghd7-2
W304	CPSLO 17	Others	Ghd7-1
W305	AKITAKOMACHI	GJ	Ghd7-2
W306	BASMATI 385	Others	Ghd7-2
W307	AGNO (PSBRC28)	XI	Ghd7-1
W308	PSBRC82	XI	Ghd7-1
W309	NSICRC122	XI	Ghd7-1
W310	BRRI DHAN 29	XI	Ghd7-1
W311	PR 116	XI	Ghd7-1
W312	CIGEULIS	XI	Ghd7-1
W313	OM 2517	XI	Ghd7-1
W314	BRRI DHAN 28	XI	Ghd7-1
W315	CIBOGO	XI	Ghd7-1
W316	NEDA	XI	Ghd7-1
W317	CIHERANG	XI	Ghd7-1
W318	Qiuqianbai	XI	Ghd7-1
W319	Guangkexiangnuo	GJ	ND
W320	Wenxiangnuo	XI	Ghd7-1
W321	Laozaogu	XI	Ghd7-1
W322	Lengshuinuo	XI	Ghd7-4
W323	Feienuo2	GJ	Ghd7-2
W324	Zimangfeie	GJ	Ghd7-2
W325	Guantuibaihe	GJ	Ghd7-2
W326	Haolvguangnian	GJ	Ghd7-2
W327	JinghuB	GJ	Ghd7-2
W328	Sibeitichao6	Others	Ghd7-4
W329	GPNO 5055	GJ	Ghd7-1
W330	ASWINA 330	Aus	Ghd7-7

## Sheet: SM-Data 5
Supplementary Data 5. Various fatty acid content and total fatty acid content of NILs and transgenic plants
Genotypes				n	C14:0 MYR	C16:0 PLA	C18:0 STE	C18:1 OLE	C18:2 LA	C18:3 LNA	C20:0 ARA	C20:1 EIC	C20:2 EIA	C22:0 DOC	FAT
ZS97				9	1.11±0.04	22.39±0.20	3.41±0.15	30.03±0.44	39.53±0.27	1.24±0.04	0.92±0.03	0.46±0.01	0.45±0.24	0.47±0.01	3.59±0.09
NIL(NYZ)				8	0.84±0.03	23.32±0.37	3.30±0.20	35.62±1.16	33.46±0.83	1.06±0.03	0.84±0.05	0.49±0.01	0.59±0.26	0.47±0.02	3.61±0.11
Pa					4.3×10-6	2.3×10-3	0.4	1.8×10-5	7.1×10-7	1.3×10-4	2.1×10-2	2.7×10-3	0.4	0.74	0.79
CM-				10	0.63±0.06	25.01±0.04	2.09±0.21	32.48±0.38	36.96±0.55	1.40±0.05	0.62±0.04	0.34±0.01	0.11±0.01	0.32±0.03	0.92±0.02
CM+				10	0.59±0.04	24.55±0.16	1.84±0.05	33.11±0.70	37.19±0.58	1.43±0.07	0.52±0.02	0.34±0.02	0.13±0.01	0.29±0.01	0.93±0.05
Pa					0.19	2.7×10-3	0.22	0.2	0.66	0.47	0.07	0.65	0.05	0.22	0.94
ZH11				10	0.98±0.04 (A)b	22.06±0.17 (B)	1.77±0.01 (B)	33.30±0.26 (A)	39.24±0.08 (B)	1.21±0.05 (A)	0.58±0.01 (A)	0.47±0.01 (A)	0.09±0.00 (B)	0.31±0.00 (AB)	1.02±0.04 (A)
OX-Ghd7				11	0.80±0.06 (B)b	22.30±0.36 (AB)	1.44±0.02 (C)	30.83±0.76 (B)	41.45±0.64 (A)	1.90±0.09 (B)	0.45±0.03 (B)	0.40±0.02 (B)	0.14±0.00 (A)	0.29±0.00 (B)	0.99±0.01 (A)
Ami-Ghd7				10	1.13±0.04 (A)b	23.39±0.01 (A)	1.94±0.06 (A)	29.34±0.71 (B)	41.05±0.63 (AB)	1.71±0.11 (B)	0.58±0.01 (A)	0.40±0.02 (B)	0.10±0.01 (B)	0.36±0.03 (A)	1.01±0.04 (A)
MYR, Myristic acid; PLA, Palmitic acid; STE, Stearic acid; OLE, Oleic acid; LA, Linoleic acid; LNA, Linolenic acid; ARA, Arachidic acid; EIC, Eicosenoic acid; EIA, Eicosadienoic acid; DOC, Docosanoic acid; FAT, Total fatty acid.
aP values were produced by two-tailed t-test. bLetters are ranked by Duncan test at P < 0.05, different uppercase letters indicate significant difference.

## Sheet: SM-Data 6
Supplementary Data 6. Quality traits of NILs carrying Ghd7-4
Genotypes				n	Protein content	Alb	Glo	Pro	Glu	Amylose content	Total starch content	Chalkiness rate (%)	Chalkiness area (%)	Integral polished rice rate (%)	GC	Palatability score	C14:0 (MYR)	C16:0 PLA	C18:0 STE	C18:1 OLE	C18:2 LA	C18:3 LNA	C20:0 ARA	C20:1 EIC	C20:2 EIA	C22:0 DOC
					(mg g-1)	(mg g-1)	(mg g-1)	(mg g-1)	(mg g-1)	(%)	(%)				(mm)
1892S				10	117.2±2.3	3.2±.0.4	4.2±0.3	5.3±0.3	100.4±3.6	17.3±2.0	71.4±0.2	19.8±5.03	53.8±9.3	53.57±0.06	65.0±8.2	49.3±0.6	0.90±0.09	22.17±0.85	1.83±0.14	31.65±1.94	35.67±2.23	1.14±0.10	0.64±0.09	0.45±0.06	0.12±0.03	0.28±0.04
NIL(RH003)				11	112.8±2.1	2.9±0.69	4.0±0.25	3.8±0.46	89.4±4.75	18.7±0.9	75.3±0.3	4.8±2.14	31.4±11.4	67.10±0.04	93.1±8.0	57.1±1.0	0.74±0.12	21.34±1.21	1.45±0.16	30.56±1.10	38.41±1.87	1.14±0.08	0.46±0.05	0.35±0.02	0.12±0.01	0.25±0.02
P-value					7.7×10-8	1.6×10-2	3×10-2	6.8×10-8	1.8×10-5	3×10-2	1.2×10-2	3.3×10-5	9.1×10-4	8.8×10-5	3.9×10-7	2.1×10-13	3.6×10-2	0.2	1.1×10-3	0.2	2.8×10-2	1	7.7×10-4	1.9×10-3	0.81	0.1
Amplitude of variation (%)					3.8	10.5	5.9	28.9	11	8.5	5.5	75.7	41.8	25.3	43.2	15.8	17.1	3.7	20.4	3.4	7.7	0.1	26.6	21.4	2.5	10.2
Alb, Glo, Pro and Glu represent albumin, globulin, prolamin and glutelin respectively. P values were produced by two-tailed t-test.

## Sheet: SM-Data 7
Supplementary Data 7. Agronomic traits of NILs and various transgenic lines in Wuhan under natural long-day field conditions
Genotypes				n	Plant Height	No. of Days to Heading	No. of Panicles	No. of Effective Panicles	No. of Grains per Panicle	Panicle Length (cm)	Setting Rate	1000-grain Weight (g)	Yield per Plant (g)
ZS97				20	98.79±5.97 C	55.46±2.89 C	21.50±3.57 A	15.25±2.38 A	84.50±16.94 B	19.45±1.58 C	0.74±0.17 A	23.60±1.43 A	28.23±4.12 D
NIL(NYZ)				20	135.00±2.86 A	76.29±1.74 A	16.25±3.11 AB	13.50±0.87 A	146.80±24.98 A	26.81±1.88 A	0.72±0.12 A	23.57±1.34 A	44.89±4.94 B
CM-				20	97.26±8.95 C	66.00±2.48 B	18.50±4.09 AB	15.25±3.96 A	126.10±11.97 A	21.92±1.32 B	0.70±0.12 A	22.82±1.99 A	40.81±3.70 C
CM+				20	105.88±5.68 B	77.85±2.38 A	11.50±3.12 B	11.25±1.09 A	150.25±19.79 A	22.07±1.91 B	0.71±0.13 A	24.05±0.97 A	50.65±5.05 A
ZH11				20	95.04±2.76 B	76.08±2.13 C	15.20±4.96 B	14.60±4.76 A	125.75±23.39 A	21.98±3.29 A	0.67±0.16 A	22.10±3.39 B	20.52±5.77 A
Ami-Ghd7				20	87.96±1.72 D	64.46±1.66 D	21.75±4.60 A	11.75±3.56 A	89.06±15.53 B	19.15±2.72 B	0.63±0.16 A	22.26±3.42 B	14.36±1.78 B
OX-Ghd7				20	97.96±4.28 A	85.92±1.55 A	10.00±2.00 C	9.50±1.66 A	125.00±16.48 A	20.12±2.72 AB	0.54±0.07 B	23.24±3.73 B	18.02±2.18 A
osnac42				20	90.23±3.50 C	78.30±1.49 B	10.00±0.63 C	9.80±0.75 A	129.20±13.84 A	21.15±1.82 AB	0.62±0.09 A	27.14±3.22 A	17.32±2.52 AB
NIP				20	82.11±4.77	64.71±1.22	19.48±4.42	19.45±4.44	96.45±11.27	19.64±1.70	0.78±0.09	25.06±1.27	30.87±7.10
OX-OsNAC42				20	74.29±3.33	66.17±2.02	24.83±5.65	18.24±5.68	64.38±10.81	17.19±1.90	0.77±0.17	24.09±2.40	19.10±7.05
P-value					2.24×10-9	1.01×10-3	2.25×10-4	0.38	5.36×10-5	1.34×10-4	0.81	0.41	6.47×10-8
All the genetic materials were planted in a randomized complete block design with three replications. The summer rice growing season in Wuhan generally has relatively high temperatures and long-day conditions (unless otherwise specified).
ZS97, NIL(NYZ), CM-, CM+, ZH11-1, Ami-Ghd7, OX-Ghd7, osnac42 were sowed on May 15, 2023; NIP and OX-OsNAC42 were sowed on June 15, 2023. NIP, Nipponbare. Data are means ± s.e.m.
P values were produced by two-tailed t-test. Letters are ranked by Duncan test at P < 0.01, different uppercase letters indicate significant difference.

## Sheet: SM-Data 8
Supplementary Data 8. Agronomic traits of OsNAC42-related genetic materials in Wuhan under natural long-day field conditions
Genotypes				n	Plant Height	No. of Days to Heading	No. of Panicles	No. of Effective Panicles	No. of Grains per Panicle	Panicle Length (cm)	Setting Rate	1000-grain Weight (g)	Yield per Plant (g)
ZS97				20	91.60±1.74 B	63.46±1.34 C	27.50±2.63 B	22.87±2.62 B	94.88±13.89 B	20.04±1.12 B	0.53±0.04 B	23.58±0.60 A	22.09±4.54 C
NIL(NYZ)				20	127.00±6.60 A	74.23±1.12 A	26.63±4.27 B	21.30±2.27 B	147.00±20.69 A	25.40±1.38 A	0.65±0.05 A	25.39±0.35 A	58.26±6.06 A
ZS97-OsNAC42-KO				20	60.88±8.43 C	69.85±4.61 B	28.22±3.00 B	19.75±2.77 B	57.00±13.34 C	15.83±1.52 C	0.56±0.08 AB	25.77±1.82 A	14.83±5.11 D
NIL(NYZ)-OsNAC42-OX				20	123.67±3.09 A	73.38±2.24 A	38.85±3.96 A	31.89±3.78 A	133.50±14.06 A	24.34±1.60 A	0.44±0.02 C	25.26±1.09 A	44.30±5.39 B
All the genetic materials were planted in a randomized complete block design with three replications. The summer rice growing season in Wuhan generally has relatively high temperatures and long-day conditions (unless otherwise specified).
All the genetic materials were sowed on June 15, 2024. Data are means ± s.e.m. Letters are ranked by Duncan test at P < 0.01, different uppercase letters indicate significant difference.

## Sheet: SM-Data 9
Supplementary Data 9. The primers for map-based cloning and functional analysis of Ghd7 and OsNAC42
Purpose	Primer name	Forward primer (5’ - 3’)	Reverse primer (5’ - 3’)
Fine mapping	C26	CAACTCCTTTGGAGCCTTATTC	TCTTCTTCTTCCTCCCGTCA
	S72	CAAGTCACATTGAAAACGGTGT	TTGAACCTGCCGACATCTCT
	S24	AGCAAGCACATGAGTGAGGA	ATATCTCAATGGGGCATTCG
	S721	TACCTCGATTATGGGCATCC	CTAAGCCATACCAGGCCAAC
	S75	AAGCGATTTTTCTCCTGTCC	GTGGGCCATACAATCGAAGT
	S78	GTGGGGAGAGTAAGGGGAGA	AGGCGGACCATATGAGGTG
	S103	CTTTTTGATCCAACGGTTGTT	CGATTTGCAACCTGGGACTA
	S35	TGGGCTAAATAACCTGAAAGGA	CATGGCTGTGCCTGATAAAA
Sequencing	93	CGCGGAGGAGGATAGGATA	AACCCTAGGGGACGCATAAC
	79	GGCTAGCTTTTAGGGTGATAA	ATGGGATCCAGCCGTAAGTT
Vector construction	OX	TTACGAACGATAGCCGGTACCATGGCTCTACGAGCTTGTGA	TTTGCGGACTCTAGAGGATCCTTAGGCTGCTAGATCCAACC
	OX-OsNAC42	TACGAATTCGAGCTCGGTACCATGGGGATGGAGAACCCGCC	ACGACGGCCAGTGCCAAGCTTTTATGGAAGTTTCCCTCTACA
osnac42 screening	nac42	ATGGGGATGGAGAACCCGCC	TTATGTAGAGGGAAACTTCC

## Sheet: SM-Data 10
Supplementary Data 10. Ghd7 haplotype details of 533 rice accessions
Variation ID	vg0709154754	vg0709154489	vg0709154485	vg0709154469	vg0709154456	vg0709154415	vg0709152733	vg0709152696	vg0709152671	vg0709152659	vg0709152655	vg0709152479
Primary Allele	T	C	C	G	G	A	A	G	G	G	T	C
Secondary Allele	C	G	A	A	A	G	C	T	C	A	A	G
C001	T	C	C	G	G	A	A	G	G	G	T	G
C002	T	C	C	G	A	G	A	G	G	G	A	C
C003	T	C	C	G	A	G	A	G	G	G	A	C
C004	T	C	C	G	A	G	A	N	G	G	A	C
C005	T	C	C	G	A	G	A	G	G	G	A	C
C006	T	G	A	G	G	A	A	G	G	A	T	C
C007	T	G	A	G	G	A	A	G	G	A	T	C
C008	T	C	C	G	G	A	A	G	G	G	T	G
C009	T	G	A	G	G	A	A	G	G	A	T	C
C010	T	C	C	G	A	G	A	G	G	G	A	C
C011	T	C	C	G	G	A	A	G	G	G	T	G
C012	T	C	C	G	A	G	A	G	G	G	A	C
C013	T	C	C	G	A	G	A	G	G	G	A	C
C014	T	C	C	G	A	G	A	G	G	G	A	C
C015	T	C	C	G	A	G	A	G	G	G	A	C
C016	T	C	C	G	A	G	A	G	G	G	A	C
C017	T	C	C	G	A	G	A	G	G	G	A	C
C018	T	C	C	G	A	G	A	G	G	G	A	C
C019	DEL	DEL	DEL	DEL	DEL	DEL	DEL	DEL	DEL	DEL	DEL	DEL
C020	DEL	DEL	DEL	DEL	DEL	DEL	DEL	DEL	DEL	DEL	DEL	DEL
C021	DEL	DEL	DEL	DEL	DEL	DEL	DEL	DEL	DEL	DEL	DEL	DEL
C022	DEL	DEL	DEL	DEL	DEL	DEL	DEL	DEL	DEL	DEL	DEL	DEL
C023	T	C	C	G	A	G	A	G	G	G	A	C
C024	DEL	DEL	DEL	DEL	DEL	DEL	DEL	DEL	DEL	DEL	DEL	DEL
C025	T	G	A	G	G	A	A	G	G	A	T	C
C026	T	C	C	G	A	G	A	G	G	G	A	C
C027	DEL	DEL	DEL	DEL	DEL	DEL	A	DEL	DEL	DEL	DEL	DEL
C028	T	C	C	G	A	G	A	G	G	G	A	C
C029	T	C	C	G	A	G	A	G	G	G	A	C
C030	T	C	C	G	G	A	A	G	G	G	T	C
C031	T	G	A	G	G	A	A	G	G	A	T	C
C032	T	C	C	G	A	G	A	G	G	G	A	C
C033	DEL	DEL	DEL	DEL	DEL	DEL	DEL	DEL	DEL	DEL	DEL	DEL
C034	T	C	C	G	A	G	A	G	G	G	A	C
C035	T	C	C	G	A	G	A	G	G	G	A	C
C036	T	C	C	G	G	A	A	G	C	G	T	C
C037	T	G	A	G	G	A	A	G	G	A	T	C
C038	DEL	DEL	DEL	DEL	DEL	DEL	DEL	DEL	DEL	DEL	DEL	DEL
C039	T	G	A	G	G	A	A	G	G	A	T	C
C040	T	G	A	G	G	A	A	G	G	A	T	C
C041	T	G	A	G	G	A	A	G	G	A	T	C
C042	T	G	A	G	G	A	A	G	G	A	T	C
C043	T	C	C	G	G	A	A	G	G	G	T	G
C044	T	G	A	G	G	A	A	G	G	A	T	C
C045	T	C	C	G	G	A	A	G	G	G	T	G
C046	T	C	C	G	G	A	A	G	G	G	T	G
C047	T	G	A	G	G	A	A	G	G	A	T	C
C048	T	C	C	G	A	G	A	G	G	G	A	C
C049	T	C	C	G	G	A	A	G	G	G	T	G
C050	T	C	C	G	G	A	A	G	G	G	T	G
C051	T	C	C	G	A	G	A	G	G	G	A	C
C052	T	C	C	G	A	G	A	G	G	G	A	C
C053	T	C	C	G	G	A	A	G	G	G	T	G
C054	T	C	C	G	A	G	A	G	G	G	A	C
C055	T	C	C	G	G	A	A	G	G	G	T	G
C056	T	C	C	G	A	G	A	G	G	G	A	C
C057	T	C	C	G	A	G	A	G	G	G	A	C
C058	T	G	A	G	G	A	A	G	G	A	T	C
C059	T	G	A	G	G	A	A	G	G	A	T	C
C060	T	DEL	DEL	G	G	A	A	G	G	DEL	T	C
C061	T	G	A	G	G	A	A	G	G	A	T	C
C062	T	C	C	G	G	A	A	G	G	G	T	G
C063	T	C	C	G	A	N	A	G	G	G	A	C
C064	T	C	C	G	A	N	A	G	G	G	A	C
C065	T	C	C	G	G	A	A	G	G	G	T	G
C066	T	C	C	G	G	A	A	G	G	G	T	G
C067	T	C	C	G	A	G	A	G	G	G	A	C
C068	T	C	C	G	G	A	A	G	G	G	T	G
C069	T	C	C	G	G	A	A	G	G	G	T	G
C070	T	C	C	G	A	G	A	G	G	G	A	C
C071	T	C	C	G	A	G	A	G	G	G	A	C
C072	T	C	C	G	G	A	A	G	G	G	T	G
C073	T	C	C	G	G	A	A	G	G	G	T	G
C074	T	C	C	G	A	G	A	G	G	G	A	C
C075	T	C	C	G	A	G	A	G	G	G	A	C
C076	T	C	C	G	G	A	A	G	G	G	T	G
C077	T	C	C	G	G	A	A	G	G	G	T	G
C078	T	C	C	G	G	A	A	G	G	G	T	G
C079	T	C	C	G	A	N	A	G	G	G	A	C
C080	T	G	A	G	G	A	A	G	G	A	T	C
C081	T	C	C	G	G	A	A	G	G	G	T	G
C082	T	C	C	G	A	G	A	G	G	G	A	C
C083	T	C	C	G	A	G	A	G	G	G	A	C
C084	T	C	C	G	A	G	A	G	G	G	A	C
C085	T	C	C	G	A	G	A	G	G	G	A	C
C086	T	C	C	G	A	G	A	G	G	G	A	C
C087	T	C	C	G	A	G	A	G	G	G	A	C
C088	T	C	C	G	G	A	A	G	G	G	T	G
C089	T	C	C	G	A	G	A	G	G	G	A	C
C090	T	C	C	G	G	A	A	G	G	G	T	G
C091	T	G	A	G	G	A	A	G	G	A	T	C
C092	T	G	A	G	G	A	A	G	G	A	T	C
C093	T	C	C	G	A	N	A	G	G	G	A	C
C094	T	C	C	G	G	A	A	G	G	G	T	G
C095	T	C	C	G	G	A	A	G	G	G	T	G
C096	C	C	C	A	G	G	A	G	G	G	T	C
C097	T	C	C	G	G	A	A	G	G	G	T	G
C098	C	C	C	A	G	G	A	G	G	G	T	C
C099	C	C	C	A	G	G	A	G	G	G	T	C
C100	T	C	C	G	G	A	A	G	G	G	T	G
C101	T	C	C	G	A	N	A	G	G	G	A	C
C102	C	C	C	A	G	G	A	G	G	G	T	C
C103	T	C	C	G	A	N	A	G	G	G	A	C
C104	T	G	A	G	G	A	A	G	G	A	T	C
C105	T	C	C	G	A	N	A	G	G	G	A	C
C106	T	C	C	G	A	N	A	G	G	G	A	C
C107	T	C	C	G	G	A	A	G	G	G	T	G
C108	T	G	A	G	G	A	A	G	G	A	T	C
C109	T	C	C	G	G	A	A	G	G	G	T	G
C110	T	G	A	G	G	A	A	G	G	A	T	C
C111	T	C	C	G	A	G	A	T	G	G	A	C
C112	DEL	DEL	DEL	DEL	DEL	DEL	DEL	DEL	DEL	DEL	DEL	DEL
C113	DEL	DEL	DEL	DEL	DEL	DEL	DEL	DEL	DEL	DEL	DEL	DEL
C114	DEL	DEL	DEL	DEL	DEL	DEL	DEL	DEL	DEL	DEL	DEL	DEL
C115	T	C	C	G	G	A	A	G	G	G	T	G
C116	T	C	C	G	A	G	A	G	G	G	A	C
C117	DEL	DEL	DEL	DEL	DEL	DEL	DEL	DEL	DEL	DEL	DEL	DEL
C118	T	C	C	G	G	A	A	G	G	G	T	G
C119	T	C	C	G	G	A	A	G	G	G	T	G
C120	T	C	C	G	A	N	A	G	G	G	A	C
C121	T	C	C	G	G	A	A	G	G	G	T	G
C122	T	G	A	G	G	A	A	G	G	A	T	C
C123	T	C	C	G	A	G	A	G	G	G	A	C
C124	T	C	C	G	G	A	A	G	G	G	T	G
C125	T	C	C	G	G	A	A	G	G	G	T	G
C126	T	C	C	G	A	G	A	G	G	G	A	C
C127	T	G	A	G	G	A	A	G	G	A	T	C
C128	T	G	A	G	G	A	A	G	G	A	T	C
C129	N	C	C	A	G	G	A	G	G	G	T	C
C130	T	C	C	G	A	G	A	G	G	G	A	C
C131	T	C	C	G	G	A	A	G	G	G	T	G
C132	T	G	A	G	G	A	A	G	G	A	T	C
C133	T	C	C	G	A	G	A	G	G	G	A	C
C134	T	C	C	G	A	N	A	G	G	G	A	C
C135	T	G	A	G	G	A	A	G	G	A	T	C
C136	T	C	C	G	G	A	A	G	G	G	T	G
C137	T	C	C	G	A	G	A	G	G	G	A	C
C138	T	C	C	G	A	G	A	N	G	G	A	C
C139	DEL	DEL	DEL	DEL	DEL	DEL	DEL	DEL	DEL	DEL	DEL	DEL
C140	T	C	C	G	G	A	A	G	G	G	T	G
C141	T	C	C	G	G	A	A	G	G	G	T	G
C142	T	C	C	G	G	A	A	G	G	G	T	G
C143	T	G	A	G	G	A	A	G	G	A	T	C
C144	T	C	C	G	A	N	A	G	G	G	A	C
C145	DEL	DEL	DEL	N	DEL	DEL	DEL	DEL	DEL	DEL	DEL	DEL
C146	T	C	C	G	A	G	A	G	G	G	A	C
C147	T	C	C	G	G	A	A	G	G	G	T	G
C148	T	C	C	G	G	A	A	G	G	G	T	G
C149	T	C	C	G	A	G	A	G	G	G	A	C
C150	T	C	C	G	A	G	A	G	G	G	A	C
C151	T	G	A	G	G	A	A	G	G	A	T	C
C152	T	C	C	G	A	G	A	G	G	G	A	C
C153	T	C	C	G	A	G	A	G	G	G	A	C
C154	T	C	C	G	A	G	A	G	G	G	A	C
C155	DEL	DEL	DEL	DEL	DEL	DEL	DEL	DEL	DEL	DEL	DEL	DEL
C156	DEL	DEL	DEL	DEL	DEL	DEL	DEL	DEL	DEL	DEL	DEL	DEL
C157	DEL	DEL	DEL	DEL	DEL	DEL	DEL	DEL	DEL	DEL	DEL	DEL
C158	DEL	DEL	DEL	DEL	DEL	DEL	N	N	DEL	DEL	DEL	DEL
C159	DEL	DEL	DEL	DEL	DEL	DEL	DEL	DEL	DEL	DEL	DEL	DEL
C160	T	DEL	DEL	G	G	A	DEL	DEL	G	N	T	C
C161	DEL	DEL	DEL	DEL	DEL	DEL	DEL	DEL	DEL	DEL	DEL	DEL
C162	T	C	C	G	G	A	A	G	G	G	T	G
C163	T	C	C	G	G	A	A	G	G	G	T	G
C164	T	C	C	G	G	A	A	G	G	G	T	G
C165	T	G	A	G	G	A	A	G	G	A	T	C
C166	T	N	N	G	DEL	A	N	DEL	G	N	DEL	C
C167	T	G	A	G	G	A	A	G	G	A	T	C
C168	T	G	A	G	G	A	A	G	G	A	T	C
C169	T	G	A	G	G	A	A	G	G	A	T	C
C170	T	C	C	G	G	A	A	G	G	G	T	G
C171	T	C	C	G	A	G	A	G	G	G	A	C
C172	T	C	C	G	A	N	A	G	G	G	A	C
C173	T	G	A	G	G	A	A	G	G	A	T	C
C174	T	C	C	G	G	A	A	G	G	G	T	G
C175	T	G	A	G	G	A	A	G	G	A	T	C
C176	T	G	A	G	G	A	A	G	G	A	T	C
C177	T	C	C	G	A	G	A	G	G	G	A	C
C178	T	C	C	G	G	A	A	G	G	G	T	G
C179	T	C	C	G	A	G	A	G	G	G	A	C
C180	T	G	A	G	G	A	A	G	G	A	T	C
C181	T	C	C	G	A	G	A	G	G	G	A	C
C182	T	G	A	G	G	A	A	G	G	A	T	C
C183	T	G	A	G	G	A	A	G	G	A	T	C
C184	T	C	C	G	G	A	A	G	G	A	T	G
C185	T	C	C	G	A	G	A	G	G	G	A	C
C186	T	C	C	G	A	G	A	G	G	G	A	C
C187	T	C	C	G	A	G	A	G	G	G	A	C
C188	T	C	C	G	A	G	A	G	G	G	A	C
C189	T	C	C	G	A	G	A	G	G	G	A	C
C190	T	C	C	G	G	A	A	G	G	G	T	G
C191	T	C	C	G	G	A	A	G	G	G	T	G
C192	T	C	C	G	G	A	A	G	G	G	T	G
C193	T	G	A	G	G	A	A	G	G	A	T	C
C194	N	C	C	A	G	G	A	G	G	G	T	C
C195	T	C	C	G	A	G	A	G	G	G	A	C
C196	T	C	C	G	A	G	A	G	G	G	A	C
C197	T	G	A	G	G	A	A	G	G	A	T	C
C198	T	C	C	G	G	A	A	G	G	G	T	G
C199	T	C	C	G	G	A	A	G	G	G	T	N
C200	T	C	C	G	G	A	A	G	G	G	T	G
C201	T	C	C	G	G	A	A	G	G	G	T	G
C202	T	C	C	G	G	A	A	G	G	G	T	G
C203	DEL	DEL	DEL	DEL	DEL	DEL	DEL	DEL	DEL	DEL	DEL	DEL
W001	T	C	C	G	G	A	A	G	G	G	T	G
W002	T	C	C	G	A	G	A	G	G	G	A	C
W003	T	C	C	G	A	G	A	G	G	G	A	C
W004	T	C	C	G	A	G	A	G	G	G	A	C
W005	T	C	C	G	A	G	A	G	G	G	A	C
W006	T	C	C	G	A	G	A	G	G	G	A	C
W007	T	C	C	G	A	G	A	G	G	G	A	C
W008	T	C	C	G	A	G	A	G	G	G	A	C
W009	T	C	C	G	G	A	A	G	G	G	T	G
W010	T	C	C	G	A	G	A	G	G	G	A	C
W011	T	C	C	G	A	N	A	G	G	G	A	C
W012	T	C	C	G	A	G	A	G	G	G	A	C
W013	T	C	C	G	A	G	A	G	G	G	A	C
W014	T	C	C	G	A	G	A	G	G	G	A	C
W015	T	C	C	G	G	A	A	G	G	G	T	G
W016	T	C	C	G	A	G	A	G	G	G	A	C
W017	T	C	C	G	A	G	A	G	G	G	A	C
W018	T	C	C	G	A	G	A	G	G	G	A	C
W019	T	C	C	G	A	G	A	G	G	G	A	C
W020	T	C	C	G	A	G	A	G	G	G	A	C
W021	T	C	C	G	A	G	A	G	G	G	A	C
W022	T	C	C	G	A	G	A	G	G	G	A	C
W023	T	C	C	G	G	A	A	G	G	G	T	G
W024	T	C	C	G	A	G	A	G	G	G	A	C
W025	T	C	C	G	A	G	A	G	G	G	A	C
W026	T	G	A	G	G	A	A	G	G	A	T	C
W027	T	C	C	G	A	G	A	G	G	G	A	C
W028	T	C	C	G	A	G	A	G	G	G	A	C
W029	T	C	C	G	G	A	N	G	G	G	T	G
W030	T	C	C	G	G	A	A	G	G	G	T	G
W031	T	G	A	G	G	A	A	G	G	A	T	C
W032	T	G	A	G	G	A	A	G	G	A	T	C
W033	T	G	A	G	G	A	A	G	G	A	T	C
W034	T	C	C	G	G	A	N	G	G	G	T	G
W035	T	G	A	G	G	A	A	G	G	A	T	C
W036	T	C	C	G	G	A	A	G	G	G	T	G
W037	T	C	C	G	G	A	A	G	G	G	T	G
W038	T	C	C	G	A	G	A	G	G	G	A	C
W039	T	G	A	G	G	A	A	G	G	A	T	C
W040	T	C	C	G	G	A	A	G	G	G	T	G
W041	T	C	C	G	A	G	A	G	G	G	A	C
W042	T	C	C	G	G	A	A	G	G	G	T	G
W043	T	C	C	G	G	A	A	G	G	G	T	G
W044	T	C	C	G	G	A	A	G	G	G	T	G
W045	T	C	C	G	A	G	A	G	G	G	A	C
W046	T	C	C	G	G	A	A	G	G	G	T	G
W047	T	C	C	G	A	G	A	G	G	G	A	C
W048	T	C	C	G	G	A	A	G	G	G	T	G
W049	T	C	C	G	A	G	A	G	G	G	A	C
W050	T	C	C	G	A	G	A	G	G	G	A	C
W051	T	C	C	G	G	A	A	G	G	G	T	G
W052	T	C	C	G	A	G	A	G	G	G	A	DEL
W053	T	C	C	G	A	G	A	G	G	G	A	C
W054	T	C	C	G	G	A	A	G	G	G	T	G
W055	T	C	C	G	A	G	A	G	G	G	A	C
W056	T	C	C	G	A	G	A	G	G	G	A	C
W057	T	C	C	G	A	G	A	G	G	G	A	C
W058	T	C	C	G	G	A	A	G	G	G	T	G
W059	T	C	C	G	A	G	A	G	G	G	A	C
W060	T	C	C	G	A	G	A	G	G	G	A	C
W061	T	C	C	G	A	G	A	G	G	G	A	C
W062	T	C	C	G	G	A	A	G	G	G	T	C
W063	T	C	C	G	A	G	A	G	G	G	A	C
W064	T	C	C	G	A	G	A	G	G	G	A	C
W065	T	C	C	G	A	G	A	G	G	G	A	C
W066	T	C	C	G	G	A	A	G	G	G	T	G
W067	T	C	C	G	A	G	A	G	G	G	A	C
W068	T	C	C	G	A	G	A	G	G	G	A	C
W069	T	C	C	G	A	G	A	G	G	G	A	C
W070	T	C	C	G	G	A	A	G	G	G	T	G
W071	T	C	C	G	G	A	A	G	G	G	T	G
W072	T	C	C	G	G	A	A	G	G	G	T	G
W073	T	C	C	G	G	A	A	G	G	G	T	G
W074	T	C	C	G	G	A	A	G	G	G	T	G
W075	T	C	C	G	G	A	C	G	G	G	T	G
W076	T	C	C	G	A	G	A	G	G	G	A	C
W077	T	C	C	G	A	G	A	G	G	G	A	C
W078	T	C	C	G	G	A	A	G	G	G	T	G
W079	T	C	C	G	G	A	A	G	G	G	T	G
W080	T	G	A	G	G	A	A	G	G	A	T	C
W081	T	C	C	G	A	G	A	G	G	G	A	C
W082	T	C	C	G	A	G	A	G	G	G	A	C
W083	T	C	C	G	G	A	A	G	G	G	T	G
W084	T	C	C	G	G	A	A	G	G	G	T	G
W085	T	C	C	G	G	A	A	G	G	G	T	G
W086	T	C	C	G	G	A	A	G	G	G	T	G
W087	DEL	DEL	DEL	G	DEL	DEL	DEL	DEL	DEL	N	DEL	DEL
W088	DEL	DEL	DEL	DEL	DEL	DEL	A	G	DEL	DEL	DEL	DEL
W089	T	C	C	G	G	A	A	G	G	G	T	G
W090	T	C	C	G	A	G	A	G	G	G	A	C
W091	T	C	C	G	G	A	A	G	C	G	T	C
W092	T	C	C	G	A	G	A	G	G	G	A	C
W093	T	C	C	G	G	A	A	G	G	G	T	G
W094	T	C	C	G	A	G	A	G	G	G	A	C
W095	T	C	C	G	A	G	A	G	G	G	A	C
W096	T	C	C	G	G	G	A	G	G	G	N	C
W097	T	C	C	G	G	G	A	G	G	G	N	C
W098	T	C	C	G	A	G	A	G	G	G	A	C
W099	T	C	C	G	A	G	A	G	G	G	A	C
W100	T	C	C	G	A	G	A	G	G	G	A	C
W101	T	C	C	G	G	A	N	G	G	G	T	G
W102	T	C	C	G	A	G	A	G	G	G	A	C
W103	T	C	C	G	G	A	A	G	G	G	T	G
W104	T	C	C	G	A	G	A	G	G	G	A	C
W105	T	C	C	G	A	G	A	G	G	G	A	C
W106	T	C	C	G	G	A	A	G	G	G	T	G
W107	T	C	C	G	G	A	A	G	G	G	T	G
W108	T	C	C	G	A	G	A	G	G	G	A	C
W109	T	C	C	G	A	G	A	G	G	G	A	C
W110	T	C	C	G	A	G	A	G	G	G	A	C
W111	T	C	C	G	G	A	A	G	G	G	T	G
W112	T	C	C	G	G	A	A	G	G	G	T	G
W113	T	C	C	G	A	G	A	G	G	G	A	C
W114	T	C	C	G	G	A	A	G	G	G	T	C
W115	T	C	C	G	G	A	A	G	G	G	T	G
W116	T	C	C	G	A	G	A	G	G	G	A	C
W117	T	C	C	G	A	G	A	G	G	G	A	C
W118	T	C	C	G	A	N	A	G	G	G	A	C
W119	T	C	C	G	A	G	A	G	G	G	A	C
W120	T	C	C	G	A	G	A	G	G	G	A	C
W121	T	C	C	G	A	G	A	G	G	G	A	C
W122	T	C	C	G	A	G	A	G	G	G	A	C
W123	T	C	C	G	A	G	A	G	G	G	A	C
W124	T	C	C	G	G	A	A	G	G	G	T	G
W125	T	C	C	G	A	G	A	G	G	G	A	C
W126	T	C	C	G	G	A	A	G	G	G	T	G
W127	T	C	C	G	A	G	A	G	G	G	A	C
W128	T	C	C	G	A	G	A	G	G	G	A	C
W129	T	C	C	G	A	G	A	G	G	G	A	C
W130	T	C	C	G	A	G	A	G	G	G	A	C
W131	T	C	C	G	A	G	A	G	G	G	A	C
W132	T	C	C	G	G	A	A	G	G	G	T	G
W133	T	G	A	G	G	A	A	G	G	A	T	C
W134	T	C	C	G	A	G	A	G	G	G	A	C
W135	T	C	C	G	G	A	C	G	G	G	T	G
W136	T	C	C	G	A	G	A	G	G	G	A	C
W137	T	C	C	G	G	A	A	G	G	G	T	G
W138	T	G	A	G	G	A	A	G	G	A	T	C
W139	T	C	C	G	A	G	A	G	G	G	A	C
W140	T	C	C	G	G	A	A	G	C	G	T	C
W141	T	C	C	G	A	G	A	G	G	G	A	C
W142	T	C	C	G	A	G	A	G	G	G	A	C
W143	T	C	C	G	A	G	A	G	G	G	A	C
W144	T	C	C	G	G	A	A	G	G	G	T	G
W145	T	C	C	G	G	A	A	G	G	G	T	G
W146	T	C	C	G	G	A	A	G	G	G	T	G
W147	T	G	A	G	G	A	A	G	G	A	T	C
W148	T	C	C	G	G	A	A	G	G	G	T	G
W149	T	G	A	G	G	A	A	G	G	A	T	C
W150	T	C	C	G	G	A	A	G	G	G	T	G
W151	T	C	C	G	G	A	A	G	G	G	T	G
W152	T	C	C	G	G	A	A	G	G	G	T	G
W153	DEL	DEL	DEL	DEL	DEL	DEL	A	G	DEL	DEL	DEL	DEL
W154	T	G	A	G	G	A	A	G	G	A	T	C
W155	T	G	A	G	G	A	A	G	G	A	T	C
W156	T	G	A	G	G	A	A	G	G	A	T	C
W157	T	C	C	G	G	A	A	G	G	G	T	G
W158	T	C	C	G	G	A	A	G	G	G	T	G
W159	T	C	C	G	G	A	A	G	G	G	T	G
W160	T	C	C	G	A	G	A	G	G	G	A	C
W161	T	C	C	G	G	A	A	G	G	G	T	G
W162	T	C	C	G	A	G	A	G	G	G	A	C
W163	T	G	A	G	G	A	A	G	G	A	T	C
W164	DEL	DEL	DEL	N	DEL	DEL	DEL	DEL	DEL	DEL	DEL	DEL
W165	T	G	A	G	G	A	A	G	G	A	T	C
W166	T	G	A	G	G	A	A	G	G	A	T	C
W167	T	G	A	G	G	A	A	G	G	A	T	C
W168	T	C	C	G	G	A	A	G	G	G	T	G
W169	T	C	C	G	G	A	A	G	G	G	T	G
W170	T	C	C	G	G	A	A	G	G	G	T	G
W171	T	C	C	G	G	A	A	G	G	G	T	G
W172	T	C	C	G	G	A	A	G	G	G	T	G
W173	T	C	C	G	A	G	A	G	G	G	A	C
W174	T	C	C	G	G	A	A	G	G	G	T	G
W175	T	C	C	G	G	A	A	G	G	G	T	G
W176	T	C	C	G	G	A	A	G	G	G	T	G
W177	T	C	C	G	G	A	A	G	G	G	T	G
W178	T	C	C	G	G	A	A	G	G	G	T	G
W179	T	C	C	G	G	A	A	G	G	G	T	G
W180	T	C	C	G	G	A	A	G	G	G	T	G
W181	T	G	A	G	G	A	A	G	G	A	T	C
W182	T	C	C	G	G	A	A	G	G	G	T	G
W183	T	C	C	G	G	A	A	G	G	G	T	G
W184	T	C	C	G	G	A	A	G	G	G	T	G
W185	T	C	C	G	G	A	A	G	G	G	T	G
W186	T	G	A	G	G	A	A	G	G	A	T	C
W187	T	G	A	G	G	A	A	G	G	A	T	C
W188	T	C	C	G	G	A	A	G	G	G	T	G
W189	T	C	C	G	G	A	A	G	G	G	T	G
W190	T	C	C	G	G	A	A	G	G	G	T	G
W191	T	C	C	G	G	A	C	G	G	G	T	G
W192	T	C	C	G	G	A	A	G	G	G	T	G
W193	T	C	C	G	A	G	A	G	G	G	A	C
W194	T	C	C	G	G	A	A	G	G	G	T	G
W195	T	G	A	G	G	A	A	G	G	A	T	C
W196	T	C	C	G	G	A	C	G	G	G	T	G
W197	T	C	C	G	G	A	A	G	G	G	T	G
W198	T	C	C	G	G	A	A	G	G	G	T	G
W199	T	C	C	G	G	A	A	G	G	G	T	G
W200	T	C	C	G	G	A	A	G	G	G	T	G
W201	T	C	C	G	G	A	A	G	G	G	T	G
W202	T	C	C	G	G	A	A	G	G	G	T	G
W203	T	C	C	G	G	A	A	G	G	G	T	G
W204	T	G	A	G	G	A	A	G	G	A	T	C
W205	T	G	A	G	G	A	A	G	G	A	T	C
W206	T	C	C	G	G	A	A	G	G	G	T	G
W207	T	C	C	G	A	G	A	G	G	G	A	C
W208	T	C	C	G	A	G	A	G	G	G	A	C
W209	T	C	C	G	A	G	A	G	G	G	A	C
W210	T	G	A	G	G	A	A	G	G	A	T	C
W211	T	C	C	G	G	A	A	G	G	G	T	G
W212	T	C	C	G	G	A	A	G	G	G	T	G
W213	T	C	C	G	G	A	A	G	G	G	T	G
W214	T	C	C	G	A	G	A	G	G	G	A	C
W215	T	C	C	G	A	G	A	G	G	G	A	C
W216	T	C	C	G	G	A	A	G	G	G	T	G
W217	T	C	C	G	G	A	A	G	G	G	T	G
W218	T	C	C	G	G	A	A	G	G	G	T	G
W219	T	C	C	G	A	G	A	G	G	G	A	C
W220	T	C	C	G	A	G	A	G	G	G	A	C
W221	T	C	C	G	G	A	A	G	G	G	T	G
W222	T	C	C	G	G	A	A	G	G	G	T	G
W223	T	C	C	G	G	A	A	G	G	G	T	C
W224	T	C	C	G	G	A	A	G	G	G	T	G
W225	T	C	C	G	A	G	A	G	G	G	A	C
W226	T	C	C	G	A	G	A	G	G	G	A	C
W227	T	C	C	G	G	A	A	G	G	G	T	G
W228	T	C	C	G	G	A	A	G	G	G	T	G
W229	T	C	C	G	G	A	A	G	G	G	T	G
W230	T	C	C	G	G	A	A	G	G	G	T	G
W231	T	C	C	G	G	A	A	G	G	G	T	G
W232	T	C	C	G	G	A	A	G	G	G	T	G
W233	T	G	A	G	G	A	A	G	G	A	T	C
W234	T	G	A	G	G	A	A	G	G	A	T	C
W235	T	G	A	G	G	A	A	G	G	A	T	C
W236	T	C	C	G	G	A	A	G	G	G	T	G
W237	T	C	C	G	G	A	A	G	G	G	T	G
W238	T	C	C	G	G	A	A	G	G	G	T	G
W239	T	C	C	G	G	A	A	G	G	G	T	G
W240	T	C	C	G	G	A	A	G	G	G	T	G
W241	T	C	C	G	G	A	A	G	G	G	T	G
W242	T	C	C	G	G	A	A	G	G	G	T	G
W243	T	C	C	G	G	A	A	G	G	G	T	G
W244	T	C	C	G	G	A	A	G	G	G	T	G
W245	T	C	C	G	G	A	A	G	G	G	T	G
W246	T	C	C	G	G	A	A	G	G	G	T	G
W247	T	G	A	G	G	A	A	G	G	A	T	C
W248	T	G	A	G	G	A	A	G	G	A	T	C
W249	T	C	C	G	A	N	A	G	G	G	A	C
W250	T	C	C	G	A	N	A	G	G	G	A	C
W251	T	C	C	G	A	G	A	G	G	G	A	C
W252	T	C	C	G	A	G	A	G	G	G	A	C
W253	T	C	C	G	A	G	A	G	G	G	A	C
W254	T	C	C	G	A	G	A	G	G	G	A	C
W255	T	C	C	G	A	G	A	G	G	G	A	C
W256	T	C	C	G	A	G	A	G	G	G	A	C
W257	T	C	C	G	A	G	A	G	G	G	A	C
W258	T	C	C	G	A	G	A	G	G	G	A	C
W259	T	C	C	G	G	A	A	G	G	G	T	G
W260	T	C	C	G	A	G	A	G	G	G	A	C
W261	T	C	C	G	G	A	A	G	G	G	T	C
W262	T	C	C	G	DEL	DEL	A	G	G	G	DEL	C
W263	T	C	C	G	G	A	A	G	G	G	T	G
W264	T	C	C	G	G	A	A	G	G	G	T	G
W265	T	C	C	G	G	A	A	G	G	G	T	G
W266	T	C	C	G	G	A	A	G	G	G	T	G
W267	T	C	C	G	G	A	A	G	G	G	T	G
W268	T	G	A	G	G	A	A	G	G	A	T	C
W269	T	C	C	G	G	A	N	G	G	G	T	G
W270	T	C	C	G	G	A	A	G	G	G	T	G
W271	N	DEL	DEL	DEL	DEL	DEL	DEL	DEL	DEL	DEL	DEL	DEL
W272	N	C	C	A	G	G	A	G	G	G	T	C
W273	T	C	C	G	A	G	A	G	G	G	A	C
W274	T	C	C	G	G	A	A	G	G	G	T	G
W275	T	C	C	G	A	G	A	G	G	G	A	C
W276	T	C	C	G	G	A	A	G	G	G	T	G
W277	T	C	C	G	A	G	A	G	G	G	A	C
W278	T	C	C	G	A	G	A	G	G	G	A	C
W279	T	C	C	G	A	G	A	G	G	G	A	C
W280	T	C	C	G	G	A	A	G	G	G	T	G
W281	T	C	C	G	A	G	A	G	G	G	A	C
W282	C	C	C	A	G	G	A	G	G	G	T	C
W283	T	DEL	DEL	DEL	DEL	DEL	A	G	DEL	DEL	DEL	DEL
W284	T	C	C	G	A	G	A	G	G	G	A	C
W285	T	C	C	G	A	G	A	G	G	G	A	C
W286	T	C	C	G	G	A	A	G	C	G	T	C
W287	T	C	C	G	A	G	A	G	G	G	A	C
W288	T	C	C	G	A	G	A	G	G	G	A	C
W289	T	C	C	G	G	A	A	G	G	G	T	G
W290	T	C	C	G	A	G	A	G	G	G	A	C
W291	T	C	C	G	G	A	A	G	G	G	T	G
W292	T	C	C	G	A	G	A	G	G	G	A	C
W293	T	C	C	G	G	A	A	G	G	G	T	G
W294	T	C	C	G	A	G	A	G	G	G	A	C
W295	T	C	C	G	G	A	A	G	G	G	T	G
W296	T	C	C	G	A	G	A	G	G	G	A	C
W297	T	C	C	G	G	A	A	G	C	G	T	C
W298	T	C	C	G	G	A	A	G	G	G	T	G
W299	T	C	C	G	G	A	A	G	G	G	T	G
W300	T	C	C	G	A	G	A	G	G	G	A	C
W301	T	C	C	G	G	A	A	G	G	G	T	G
W302	T	C	C	G	G	A	A	G	G	G	T	C
W303	T	C	C	G	A	G	A	G	G	G	A	C
W304	T	C	C	G	G	A	A	G	G	G	T	G
W305	T	C	C	G	A	G	A	G	G	G	A	C
W306	T	C	C	G	A	G	A	G	G	G	A	C
W307	T	C	C	G	G	A	A	G	G	G	T	G
W308	T	C	C	G	G	A	A	G	G	G	T	G
W309	T	C	C	G	G	A	A	G	G	G	T	G
W310	T	C	C	G	G	A	A	G	G	G	T	G
W311	T	C	C	G	G	A	A	G	G	G	T	G
W312	T	C	C	G	G	A	A	G	G	G	T	G
W313	T	C	C	G	G	A	A	G	G	G	T	G
W314	T	C	C	G	G	A	A	G	G	G	T	G
W315	T	C	C	G	G	A	A	G	G	G	T	G
W316	T	C	C	G	G	A	A	G	G	G	T	G
W317	T	C	C	G	G	A	A	G	G	G	T	G
W318	T	C	C	G	G	A	A	G	G	G	T	G
W319	T	C	C	G	A	N	A	G	G	G	A	C
W320	T	C	C	G	G	A	A	G	G	G	T	G
W321	T	C	C	G	G	A	A	G	G	G	T	G
W322	T	G	A	G	G	A	A	G	G	A	T	C
W323	T	C	C	G	A	G	A	G	G	G	A	C
W324	T	C	C	G	A	G	A	G	G	G	A	C
W325	T	C	C	G	A	G	A	G	G	G	A	C
W326	T	C	C	G	A	G	A	G	G	G	A	C
W327	T	C	C	G	A	G	A	G	G	G	A	C
W328	T	G	A	G	G	A	A	G	G	A	T	C
W329	T	C	C	G	G	A	A	G	G	G	T	G
W330	T	C	C	G	G	A	A	G	C	G	T	C

[truncated: 8 more sheets: SM-Data 11, Sheet12, SM-Data 13, SM-Data 14, SM-Data 15, SM-Data 16, SM-Data 17, SM-Data 18]
